# Supplementary material for: Attitudes of Healthcare Workers toward Influenza Vaccination in the COVID-19 Era
Source: Vaccines (Basel). 2022 May 31;10(6):883. doi: 10.3390/vaccines10060883 (PMC9231023; doi:10.3390/vaccines10060883)
Supplement: Supplementary file 1 [file vaccines-10-00883-s001.zip]

Archive with 1 entries (1 files):
- vaccines-1688433-supplementary.pdf
